# Supplementary material for: The transportability of Memory Specificity Training (MeST): adapting an intervention derived from experimental psychology to routine clinical practices
Source: BMC Psychol. 2019 Feb 1;7:5. doi: 10.1186/s40359-019-0279-y (PMC6359774; doi:10.1186/s40359-019-0279-y)
Supplement: Supplementary file 1 — Raw data. (XLSX 27 kb) [file 40359_2019_279_MOESM1_ESM.xlsx]

## Sheet: Raw data
Setting	Number of exercises	Number of sessions	AMT Pre	AMT Post	AMT Difference	BDI Pre	BDI Post	BDI Difference	PHQ Pre	PHQ Post	PHQ Difference	RRS Pre	RRS Post	RRS Difference
1		5	6	8	2	27	26	-1	5	6	1	14	13	-1
1		5	2	8	6	36	35	-1	18	15	-3	17	14	-3
1		5	4	8	4	23	20	-3	12	8	-4	11	10	-1
1		5	4	7	3	25	4	-21	17	1	-16	17	9	-8
1		5	6	8	2	23	18	-5	8	8	0	9	11	2
1			8
1			8
2	5	3	3	4	1				13	9	-4	8	9	1
2	29	5	3	7	4				13	10	-3	13	11	-2
2	31	5	6	8	2				16	8	-8	13	7	-6
2	32	5	7	8	1				19	13	-6	17	13	-4
2	45	5	4	10	6				11	9	-2	8	9	1
2	76	10	6	10	4				13	12	-1	15	12	-3
2			3	7	4				12	13	1	13	13	0
2			1	1	0				7	7	0	12	12	0
2			9						14	5	-9	12	10	-2
2			2	7	5				23	9	-14	17	11	-6
2			0						14			18
2			1						6			12
2			3						22			16
2			3						18			13
2			3						20			18
2			3						26			16
2			4						1			6
2			4						18			14
2			4						15			15
2			4						25			16
2			5
2			5						10			12
2			6						2			10
2			6						15			22
2			6
2			6
2			6						14			15
2			6						24			18
2			6						21			14
2			7									17
2			7						12			14
2			7						2			10
2			7						21			15
2			7						24			14
2			8
2			8						3			8
2			8						33			15
2			8						11			18
2			8						22			17
2			8						24			19
2			8						18			13
2			9
2			9						5			12
2			9						7			14
2			9						19			17
2			9						6			10
2			9						6			13
2			10						17			15
2			10						9			17
2			4	7	3				22			16
2			5	10	5					13			15
2			1	7	6				14			15
3	13	1	5	5	0
3	23	1	5	7	2
3		1	1
3		1	2
3		1	4
3		1	4
3		1	5
3		1	5
3		1	6
3		1	10
3		2	3
3		2	3
3		2	3
3		2	3
3		2	5
3		2	6
3		3	4
3		3	4
3		3	4	4	0
3	0	4	4	3	-1
3	0	4	8	10	2
3	0	4	3	10	7
3	13	4	4	5	1
3	14	4	4	5	1
3	14	4	5	10	5
3	15	4	1	4	3
3	17	4	5	3	-2
3	17	4	5	3	-2
3	17	4	4	6	2
3	17	4	6	8	2
3	20	4	3	8	5
3	21	4	8
3	21	4	4	6	2
3	22	4	7	6	-1
3	22	4	3	6	3
3	24	4	7	10	3
3		4	5
3		4	6
3		4	7
3		4	2	8	6
3		5	4
3		5	4
3		5	6
3		5	9
3	24	6	2
3	24	6	5	9	4
3	26	6	6	8	2
3		6
3		6	7
3		6	8
3		6	6	4	-2
3		6	5	9	4
3		6	5	10	5
3		6	1	10	9
3	25	7	4	5	1
3	25	7	1	6	5
3	26	7	8	8	0
3	29	7	6	5	-1
3		7	3
3		7	5
3		7	8	6	-2
3		7	6	7	1
3		7	7	8	1
3		7	7	9	2
3		7	6	9	3
3		7	6	10	4
3		7	5	10	5
3	29	8	9	10	1
3	29	8	4	8	4
3	30	8	1	6	5
3	31	8	4	9	5
3	36	8	4	5	1
3	36	8	6	8	2
3	36	8	4	7	3
3	36	8	6	9	3
3		8	5
3		8	6	4	-2
3		8	7	7	0
3		8	7	7	0
3		8	4	5	1
3		8	7	8	1
3		8	9	10	1
3		8	5	7	2
3		8	5	7	2
3		8	6	8	2
3		8	6	8	2
3		8	3	6	3
3		8	5	8	3
3		8	5	8	3
3		8	6	9	3
3		8	6	9	3
3		8	7	10	3
3		8	5	9	4
3		8	5	9	4
3		8	3	8	5
3		8	4	9	5
3		8	1	7	6
3			2
4	3	1	7			17
4	3	2	6			36
4	9	2	2			49
4	16	2	6			15
4	2	3	3			23
4	2	3	4			49
4	9	3	3	7	4	35
4	10	3	3			16
4	8	4	6	9	3	19
4	12	4	5	6	1	39
4	9	5	1	8	7	40
4	10	5	4			14
4	16	5	5			21
4	20	5	7	7	0	34	21	-13
4	23	5	6	7	1	32
4	7	6	3	5	2	48	36	-12
4	17	6	2	7	5	30	39	9
4	18	6	3	10	7	19
4	20	6	7	10	3	15	5	-10
4	10	7	2			53
4	17	7	2	7	5	44
4	27	7	2	7	5	20
4	4	8	5			27
4	15	8	5	5	0	26	34	8
4	18	8	7	5	-2
4	22	8	4			41
4	28	8	7	9	2	25
4	30	8	4	5	1	29
4		8	4
4	14	9	3			7
4	21	9	4	8	4	15	14	-1
4	34	10	5			22
4	35	10	0	8	8	26
4	17	11	4	9	5	35	26	-9
4			0			30
4			0			27
4			0
4			1			23
4			2			25
4			2			0
4			2			33
4			3			23
4			3			54
4			3			24
4			4			25
4			4			19
4			4			20
4			4			36
4			5			36
4			5			54
4			5			37
4			5			16
4			5			34
4			5			27
4			6
4			6			31
4			6			22
4			6			36
4			6			44
4			6			6
4			6
4			7			15
4			7
4			7			20
4			8			20
4			8			20
4			8
4			8			42
4			8			28
4			8			52
4			8			49
4			8
4			8			14
4			8			5
4			8			36
4			8			36
4			8			25
4			8			32
4			8			30
4			8			12
4			8
4			8			26
4			8			40
4			8			45
4			8
4			8			9
4			8			43
4			8
4			8			41
4			8			49
4			8			49
4			8			21
4			8
4			8			32
4			8
4			8			41
4			8			20
4			9			21
4			9			1
4			9
4			9			45
4			9			31
4			9			20
4			9			35
4			9			16
4			9			42
4			9			18
4			9			13
4			9			20
4			9			12
4			9			5
4			9			31
4			9			23
4			9			33
4			9			31
4			9			17
4			9
4			9			43
4			9
4			9
4			9			40
4			9			27
4			9
4			9			38
4			9			22
4			9			29
4			9			38
4			10			17
4			10			31
4			10			31
4			10			20
4			10			30
4			10			38
4			10			25
4			10			26
4			10			39
4			10			45
4			10			38
4			10			36
4			10			38
4			10			27
4			7	10	3	29
4			2	6	4	18
5			8	10	2				21	19	-2
5			3	9	6				9	4	-5
5			10	10	0				9	2	-7
5			8	10	2				9	2	-7
5			6	10	4				14	4	-10
5			7						4
5			9
5			9						17
5			8	10	2					0
5			8	10	2					2
6			3	3	0	31	27	-4
6			6	10	4	28	20	-8
6			2	7	5	29	20	-9
6			7	10	3	42	29	-13
6			3	6	3	42	13	-29
6			3			53
6			4			14
6			8
6			9
6			6	6	0
6			4	8	4
6			2	9	7
7			3	5	2	33	30	-3
7			4	5	1	36	28	-8
7			4
7			5			40
7			7			23
7			8
